# Supplementary material for: Border-zone cardiomyocytes and macrophages regulate extracellular matrix remodeling to promote cardiomyocyte protrusion during cardiac regeneration
Source: Nat Commun. 2025 Apr 23;16:3823. doi: 10.1038/s41467-025-59169-4 (PMC12019606; doi:10.1038/s41467-025-59169-4)
Supplement: Supplementary file 12 — Source Data [file 41467_2025_59169_MOESM12_ESM.xlsx]

## Sheet: Figure 1B
CM Protrusion Time-course
Sample	Number of CM protrusions per 100 um of wound border	Length of CM protrusions (um)
4 dpci ventricle 1	1.910	18.769	17.503	38.97	29.005	23.865	18.163	29.716	14.694	44.224	18.32	30.387	14.782	60.985	51.442	37.758	11.761	20.979
4 dpci ventricle 2	2.199	15.502	13.219	10.572	11.168	7.417	15.233	31.609	8.851	10.931	14.574	38.499	36.869	17.165	35.361	25.319	10.526	7.324	9.016	27.062	15.813
4 dpci ventricle 3	5.780	9.263	12.052	18.869	15.564	12.696	33.58	13.878	18.605	19.035	28.958	77.507	27.795	31.351	15.699	13.553	29.837	16.671	34.088	27.124	29.764	24.042	10.264	20.416	16.374	17.214	13.096	41.128	13.966	29.089	22.694	18.989	17.669	49.023	42.047	14.834	26.652	10.637	41.096	17.044	15.474	7.787	8.663	12.309	16.345	10.495
4 dpci ventricle 4	4.269	25.07	23.512	36.913	11.525	18.262	34.513	20.774	24.443	18.392	19.646	27.689	29.806	27.643	34.495	21.793	18.718	31.604	30.399	21.658	14.316	18.003	24.7	18.677	20.271	32.386	24.402	16.627	18.44	13.68	21.779	24.409	21.41	19.352	17.764	27.308	34.625	38.93	16.216	13.899	22.617	41.227	21.527	13.484	16.497	19.966	21.37	31.956	23.871
4 dpci ventricle 5	2.924	19.608	14.61	9.054	14.813	27.723	18.86	24.504	19.714	23.05	18.932	21.999	14.767	11.184	17.591	23.131	17.782	18.059	16.811	24.489	20.936	16.153	12.773	11.433	23.335	21.132	20.167	30.661	15.853	39.321	17.107	12.773	14.697	15.881	10.065	20.188	16.164	17.99	15.698	38.191	15.379	17.377	22.37	22.576	16.179	10.597	8.735	8.394	13.213
4 dpci ventricle 6	2.508	30.894	36.367	36.085	43.016	41.824	23.992	30.996	22.325	45.824	26.767	23.397	28.36	48.374	29.514	22.964	12.432	22.169	12.803	10.231	7.441	11.231	36.615	18.262	30.851	31.729	22.946	10.867	19.046	23.711	16.917	16.798	11.786	30	21.035	17.014	30.771
7 dpci ventricle 1	3.22695	47.096	10.108	22.01	20.369	39.644	43.864	62.124	10.913	11.625	12.061	18.636	22.675	12.299	20.509	17.469	60.778	14.389	33.893	46.74	15.507	48.477	28.938	24.577	24.637	18.742	13.017
7 dpci ventricle 2	3.08203	33.755	43.427	35.14	47.176	26.623	23.218	45.638	32.275	29.57	17.713	36.012	6.323	33.315	9.209	7.776	17.172	13.668	23.161	51.163	32.835	49.684	30.074	34.043	17.984	62.579	40.857	42.848	21.033	43.928	23.86	19.214
7 dpci ventricle 3	3.93985	37.299	27.343	34.543	18.088	38.986	29.756	17.004	34.352	35.467	30.816	39.062	38.955	22.834	32.446	50.968	25.88	57.527	42.85	26.076	53.822	24.374	26.533	17.833	31.075	31.075	36.822	28.427	20.753	15.962	18.689	32.488	21.005	22.255	18.584	11.732
7 dpci ventricle 4	4.50002	33.038	35.929	16.499	26.9	34.447	37.451	23.599	20.334	24.241	54.84	20.859	30.455	26.613	15.505	17.801	26.173	17.653	49.945	27.908	57.851	16.025	46.368	26.243	26.744	47.834	28.435	26.209	42.294	14.43	38.601	33.335	29.368
7 dpci ventricle 5	5.3003	51.241	51.848	26.599	26.095	51.71	22.113	23.227	25.097	29.798	38.797	30.57	23.163	30.66	55.786	47.877	27.551	36.655	25.508	36.185	29.331	16.577	48.053	26.982	23.752	24.925	39.948	26.06	33.929	40.124	43.798	59.85	30.498	24.401	66.984	23.752	49.281	40.987	56.495	22.57	25.472	14.249	38.258	14.477	24.719	39.707
7 dpci ventricle 6	3.54061	26.969	23.722	22.087	22.958	21.411	48.172	45.632	38.169	35.354	33.234	15.525	45.376	46.242	16.889	22.522	24.339	63.163	61.52	24.205	19.651	30.525	33.101	20.907	18.932	20.096	30.215	27.687	14.225	30.827	34.12	35.142
7 dpci ventricle 7	4.1597	18.888	9.249	9.11	25.136	10.277	10.277	36.051	11.161	23.207	10.97	21.301	15.465	20.26	20.338	21.544	23.881	27.88	8.076	9.03	19.578	19.884	14.535	18.671	14.951	18.354	28.152	26.489	19.215	16.467	17.424	19.441	12.114	13.588	10.595	25.454	14.974	8.076	13.785	17.972	13.091	23.822	19.463	27.771	28.499	24.435	19.804	25.601	36.121
7 dpci ventricle 8	3.19116	43.637	20.803	23.562	17.506	11.479	11.82	27.356	20.555	20.463	24.016	28.42	27.089	24.727	14.188	32.398	22.306	13.76	14.587	33.842	21.664	36.623	20.874	14.633	34.05	35.806	16.222	21.664	12.773	18.348	19.209	18.994	20.637	32.398	43.375	42.357	37.99	41.856	36.702	27.631	18.238	26.167	27.268	19.357	15.617	27.129	24.009	17.793	26.499
10 dpci ventricle 1	5.67805	23.628	15.188	37.83	25.7	25.779	17.591	11.729	24.649	12.967	20.275	39.36	34.897	23.976	40.206	48.908	16.577	12.45	34.6	13.468	27.612	11.271	19.732	22.058	29.781	23.174	16.256	52.665	34.773	26.849	32.688	25.328	21.618	23.868	36.655	10.183	34.335	20.285	8.925	22.317	29.207	15.576	27.265	29.539	57.55	46.89	20.178
10 dpci ventricle 2	5.23142	11.831	13.484	15.656	20.458	13.762	30.551	27.075	18.55	12.377	10.037	27.751	38.445	23.547	25.516	13.739	47.968	28.506	27.216	37.701	35.748	46.487	47.72	34.394	30.552	12.508	59.116	9.47	46.489	29.537	19.734	30.348	83.853	36.855	28.817	28.643	59.956	45.05	52.916	63	30.656	23.463	50.035	61.828	31.516	39.218	25.78	33.949	33.385
10 dpci ventricle 3	4.00231	8.655	12.444	20.405	14.71	27.056	17.487	11.733	13.403	38.072	24.302	18.697	22.851	22.432	35.986	33.865	20.196	23.836	26.419	20.702	21.258	21.773	23.747	18.389
10 dpci ventricle 4	5.69994	36.703	39.393	38.026	28.127	33.494	35.291	42.452	29.783	26.206	38.07	36.362	17.4	50.175	33.12	56.097	28.794	30.002	30.506	18.846	19.121	71.517	19.302	24.45	24.746	50.141	24.863	29.303	102.368	29.377	32.332	15.754	36.297	33.971	34.811	34.652	34.533	21.777	18.054	14.331	22.369	17.121	43.544	57.99	11.81	15.597	15.161	17.248	45.204
10 dpci ventricle 5	4.02787	33.275	21.236	31.787	43.443	22.802	32.363	11.231	22.945	18.546	26.097	22.97	19.33	32.134	21.287	15.812	28.666	19.123	26.204	27.712	25.302	17.937	30.932	21.047	18.278	30.565	11.231	15.805	24.46	24.72	36.425	37.909	16.252	23.248	13.899	25.652	25.448	20.26	24.963	29.267	37.689	39.22	26.933	38.942	27.189	18.322	17.885	19.168	16.852
10 dpci ventricle 6	4.98545	31.571	34.342	22.169	22.104	13.999	36.072	14.061	19.507	34.394	24.91	32.298	31.726	38.903	23.618	17.998	34.686	28.046	32.545	35.92	28.718	25.894	34.852	27.332	28.447	27.741	14.691	27.052	24.609	25.551	20.714	17.91	17.764	28.767	24.583	51.997	36.219	31.75	13.385	12.814	25.592	31.019	32.19	31.555	28.219	37.02	19.602	55.232	30.82
10 dpci ventricle 7	3.40555	22.432	25.657	43.514	12.091	15.71	13.012	17.568	18.822	16.836	17.684	10.231	7.552	12.814	23.387	23.074	20.911	8.599	18.384	27.244	29.24	22.335	33.336	38.467	35.777	37.04	39.769	17.99	17.059	20.509	16.563	11.525	11.525	20.169	16.706	15.988	13.154	16.09	7.487	14.379	18.169	36.233	59.222
10 dpci ventricle 8	3.6567	45.729	15.898	7.487	9.11	16.176	22.759	23.831	28.076	27.533	14.974	15.144	49.005	22.046	16.517	18.498	27.314	20.26	29.223	30.548	33.696	17.037	23.46	23.123	26.777	44.755	43.413	33.156	26.163	10.647	13.929	20.446	16.698	31.21	13.726	33.221	15.898	17.367	21.379	25.326	10.867	15.92	20.383	33.377	18.723	31.896	27.038	35.344	34.901
14 dpci ventricle 1	3.22064	47.529	45.671	29.225	16.211	16.54	26.314	17.527	12.077	14.553	5.857	13.498	9.108	26.862	20.428	23.907	16.745	26.126	15.751	15.741	18.537	22.702	19.415
14 dpci ventricle 2	2.37952	14.155	17.859	33.208	20.973	24.79	26.843	21.985	19.374	11.525	16.992	15.517	8.396	29.037	12.773	10.04	29.52	13.947	14.541	16.147	15.465	18.382	26.819	16.983	13.588	19.272	17.424	33.051	22.756	25.917	23.548	15.858	38.039	36.685	11.525	26.613
14 dpci ventricle 3	3.53804	15.222	15.764	13.657	28.584	43.717	26.205	31.446	15.015	20.505	20.849	21.88	16.811	23.298	21.614	16.945	33.174	39.082	19.371	20.96	23.953	35.319	15.199	10.549	29.879	41.344	30.597	19.307	47.157	14.269	35.684	51.997	36.156
14 dpci ventricle 4	2.27096	25.626	33.711	9.058	10.572	20.177	35.083	16.534	14.974	20.456	22.686	23.2	12.952	18.464	18.262	15.563	22.333	9.347	15.286	29.048	17.789	21.882	37.569	27.266	24.206	19.771	26.407	19.147	16.744	24.151	24.298	25.551	28.28	31.219	15.346	23.548	27.435	16.793	24.496	23.862	22.781	24.872	26.753	23.276	25.578	19.324	26.362	15.645	28.427
14 dpci ventricle 5	4.10349	13.651	19.401	16.201	19.366	19.261	9.365	24.067	33.008	44.297	23.235	15.812	26.82	21.814	14.587	28.601	23.543	36.077
14 dpci ventricle 6	4.18229	49.121	31.019	19.417	37.848	37.019	37.255	21.118	32.807	45.555	32.08	34.234	38.056	45.873	27.253	31.388	34.238	19.486	10.179	37.632	29.32	23.294	39.017	43.694	33.017
14 dpci ventricle 7	2.52661	37.723	30.785	31.445	17.574	37.274	19.729	22.781	23.814	29.492	14.046	22.536	34.448	11.653	22.167	35.655	19.012	21.155	18.839	49.824	26.68	26.99	45.915	44.327	41.996	27.787	17.707	13	28.473	38.328	22.172	28.562	32.72	21.1	15.938
14 dpci ventricle 8	2.62221	21.689	43.995	24.409	24.68	46.759	34.208	29.813	22.866	21.505	31.373	25.242	23.543	21.427	16.677	16.465	24.623	15.177	49.12	21.411	35.519	50.301	49.707	23.403	29.279	18.698	31.103
21 dpci ventricle 1	2.56132	31.145	21.239	28.995	33.156	18.275	35.675	12.803	15.569	13.605	10.318	18.476	27.058	32.647	31.293	45.034	25.434	24.004	33.43	24.206	20.099	28.702	39.152	14.564	17.47	21.921	14.946	26.661	22.375	18.243	10.417	56.07	51.784	38.532	33.405	13.76	20.452	19.503	43.969	38.027	33.983	40.88	27.725	17.668	27.104	28.163
21 dpci ventricle 2	2.64766	37.706	31.834	20.381	12.957	15.471	21.65	21.169	16.717	30.954	28.042	21.367	32.712	32.82	25.679	29.178	7.759	13.565	17.595	15.379	18.038	23.432	29.716	21.229	35.188	21.805	22.538	20.326	27.242	29.595	48.965	21.99	14.138	14.711	19.262	12.727	9.619	17.039	23.68	13.247
21 dpci ventricle 3	2.14781	23.122	10.185	27.599	13.657	35.79	22.16	14.72	10.277	15.033	13.96	13.136	39.118	86.891	18.44	25.879	33.619	27.37	24.452	29.094	35.085	36.009	22.283	55.035	31.354	28.273	47.112	25.812	25.469	32.092	33.261	54.648	37.03	26.073	38.057	42.242	34.106	33.444	20.011	40.361	46.831
21 dpci ventricle 4	2.31143	45.409	17.017	24.436	24.271	30.027	43.14	22.511	30.521	34.804	31.35	24.442	17.687	17.944	28.332	18.245	12.814	18.097	18.874	19.463	19.754	17.984	59.173	18.718	21.416	18.643	29.01	26.787	32.174
21 dpci ventricle 5	3.13734	48.284	30.949	22.587	28.616	29.932	40.439	14.304	26.733	15.834	19.307	73.276	16.124	24.146	12.761	21.029	22.65	13.068	28.279	49.044	37.934	51.89	13.726	18.082	15.569	20.624	34.663	31.421	27.018	30.44	25.502	12.444	36.705	52.744	36.898	6.239	21.416	16.856	21.919	12.199	57.028	36.636	30	29.086	34.978	30.233	30.083	25.812	20.739
21 dpci ventricle 6	2.36834	24.432	9.809	31.094	20.192	35.547	34.957	37.721	44.478	31.004	23.649	25.873	26.845	21.227	15.135	39.126	19.799	47.778	24.19	44.085	20.448	23.749	43.485	23.136	24.427	21.184	11.427	24.912	21.638	33.439	17.898	16.423	28.179	27.172	12.741	14.294	27.648	26.916	25.023	38.944	25.043	21.169	24.29	18.775	39.369	34.067
[truncated: 55 more columns]

## Sheet: Figure 1C
myl7:FUCCI BZ quantification
Sample	% mVenus-Gmnn-hi	% mCherry-Cdt1
10 dpci ventricle 1	28.541	71.459
10 dpci ventricle 2	17.6088	82.3912
10 dpci ventricle 3	19.5118	80.4882
10 dpci ventricle 4	46.1043	53.8957
10 dpci ventricle 5	29.2413	70.7587
10 dpci ventricle 6	26.2853	73.7147

## Sheet: Figure 2D-2H, Figure S2D
Live-imaging CM protrusion quantifications
Sample	Tracked protrusion #	Track displacement (um)	Direction	Total distance traveled (um)	Maximum speed (um/min)	Confinement ratio
Tg(myl7:LIFEACT-GFP) Cortical CM 10 dpci ventricle 1	1	26.166	net(-)	64.764	0.3	0.404
	2	19.946	net(-)	53.664	0.48	0.372
	3	20.501	net(+)	50.766	0.6	0.404
	4	14.059	net(-)	43.089	0.42	0.326
	5	11.867	net(-)	75.336	0.54	0.158
	6	13.312	net(-)	34.196	0.24	0.389
	7	17.793	net(-)	36.894	0.18	0.482
	8	5.637	net(-)	38.072	0.24	0.148
	9	1.851	net(-)	34.753	0.3	0.053
	10	17.783	net(-)	37.342	0.18	0.476
	11	10.712	net(-)	22.957	0.18	0.467
	12	6.748	net(-)	27.784	0.18	0.243
	13	4.222	net(+)	54.646	0.36	0.077
	14	1.42	net(-)	26.142	0.18	0.054
	15	3.238	net(-)	36.195	0.36	0.089
	16	8.28	net(-)	20.955	0.06	0.395
	17	6.028	net(+)	15.828	0.18	0.381
	18	4.096	net(-)	23.965	0.06	0.171
	19	1.136	net(0)	31.875	0.24	0.036
	20	6.855	net(-)	24.105	0.18	0.284
	21	4.135	net(-)	31.707	0.24	0.13
	22	2.135	net(-)	24.288	0.12	0.088
	23	20.124	net(+)	59.266	0.48	0.34
	24	12.645	net(+)	16.04	0.42	0.788
	25	1.448	net(0)	49.305	0.54	0.029
	26	13.604	net(+)	59.343	0.24	0.229
	27	6.822	net(+)	52.007	0.48	0.131
Tg(myl7:LIFEACT-GFP) Cortical CM 10 dpci ventricle 2	1	1.679	net(+)	50.991	0.72	0.033
	2	3.875	net(-)	39.783	0.12	0.097
	3	1.836	net(-)	35.263	0.24	0.052
	4	2.659	net(-)	51.665	0.24	0.051
	5	17.672	net(-)	87.77	1.08	0.201
	6	10.884	net(-)	26.428	0.18	0.412
	7	15.627	net(+)	107.011	0.6	0.143
	8	2.028	net(-)	34.069	0.24	0.06
	9	1.923	net(+)	55.602	0.42	0.035
	10	6.868	net(-)	61.193	0.3	0.112
	11	5.839	net(-)	110.201	0.42	0.053
	12	7.421	net(+)	112.666	0.78	0.066
	13	0.215	net(0)	37.871	0.12	0.006
	14	2.693	net(-)	40.709	0.18	0.066
	15	18.984	net(+)	123.784	0.66	0.153
	16	6.537	net(-)	59.792	0.3	0.109
	17	0.304	net(0)	47.174	0.12
	18	1.982	net(-)	29.767	0.12
	19	3.274	net(+)	68.82	0.84
	20	2.028	net(-)	35.088	0.12
	21	2.403	net(+)	55.503	0.24
	22	3.809	net(-)	89.423	0.36
	23	6.975	net(-)	107.291	0.54
	24	1.733	net(+)	96.884	0.72
Tg(myl7:LIFEACT-GFP) Cortical CM 10 dpci ventricle 3	1	1.655	net(-)	22.745	0	0.073
	2	2.738	net(+)	22.852	0	0.12
	3	0.974	net(0)	25.68	0	0.038
	4	3.905	net(-)	31.221	0	0.125
	5	2.253	net(+)	19.51	0	0.115
	6	11.54	net(+)	49.07	0	0.235
	7	0.653	net(0)	30.708	0.12	0.021
	8	3.273	net(-)	33.689	0.24	0.097
	9	6.158	net(+)	40.984	0.42	0.15
	10	4.483	net(-)	27.598	0.12	0.162
	11	5.922	net(-)	62.45	0.24	0.095
	12	3.544	net(-)	42.348	0.24	0.084
	13	1.172	net(0)	25.131	0.06	0.047
	14	4.09	net(-)	29.949	0.12	0.137
	15	1.755	net(0)	31.082	0.24	0.056
	16	2.345	net(-)	22.859	0.18	0.103
	17	1.742	net(-)	28.738	0.36	0.061
	18	2.693	net(+)	27.662	0.24	0.097
	19	16.503	net(-)	53.44	0.24	0.309
Tg(myl7:LIFEACT-GFP) Cortical CM 10 dpci ventricle 4	1	5.774	net(+)	25.9	0.3	0.223
	2	8.954	net(-)	18.995	0.06	0.471
	3	4.98	net(-)	13.587	0.12	0.367
	4	9.699	net(-)	31.028	0.12	0.313
	5	3.481	net(-)	23.985	0.12	0.145
	6	2.813	net(-)	31.754	0.12	0.089
	7	4.537	net(-)	16.833	0.12	0.27
	8	3.341	net(+)	8.325	0.12	0.401
	9	5.688	net(-)	11.992	0.06	0.473
	10	9.999	net(-)	22.361	0.12	0.447
	11	10.186	net(-)	16.725	0.12	0.609
	12	11.835	net(+)	20.595	0.24	0.575
	13	10.446	net(-)	19.627	0.12	0.532
	14	18.328	net(-)	35.133	0.24	0.522
	15	6.504	net(-)	13.25	0.06	0.491
	16	20.518	net(-)	22.425	0.42	0.915
	17	24.721	net(-)	39.95	0.3	0.619
	18	7.138	net(-)	28.565	0.12	0.25
	19	5.505	net(-)	18.346	0.06	0.3
	20	1.361	net(-)	22.244	0.12	0.061
	21	6.124	net(-)	27.861	0.18	0.22
	22	2.018	net(-)	36.246	0.18	0.056
	23	4.258	net(-)	30.333	0.18	0.14
	24	13.751	net(-)	22.554	0.06	0.61
Tg(myl7:LIFEACT-GFP) Cortical CM 10 dpci ventricle 5	1	1.146	net(0)	29.656	0.12	0.039
	2	0.906	net(0)	28.627	0.12	0.032
	3	0.86	net(0)	40.82	0.24	0.021
	4	1.075	net(-)	33.149	0.18	0.032
	5	4.431	net(+)	44.016	0.3	0.101
	6	5.059	net(-)	53.586	0.24	0.094
	7	12.067	net(-)	27.551	0.12	0.438
	8	3.204	net(-)	40.873	0.36	0.078
	9	0.287	net(0)	51.465	0.84	0.006
	10	1.52	net(0)	30.203	0.18	0.05
	11	4.326	net(-)	45.611	0.3	0.095
Tg(myl7:LIFEACT-GFP) Cortical CM 10 dpci ventricle 6	1	4.365	net(-)	40.408	0.18	0.108
	2	3.152	net(-)	31.281	0.12	0.101
	3	6.666	net(-)	50.934	0.24	0.131
	4	2.642	net(-)	30.378	0.12	0.086
	5	3.268	net(+)	39.36	0.12	0.083
	6	4.77	net(-)	93.242	0.42	0.051
	7	0.405	net(0)	37	0.12	0.011
	8	0.405	net(0)	73.983	0.42	0.005
	9	3.204	net(-)	34.926	0.3	0.092
Tg(myl7:actn3b-EGFP) Trabecular CM 10 dpci ventricle 1	1	0.608	net(0)	28.592	0.18	0.021
	2	3.998	net(-)	86.554	0.36	0.046
	3	0.961	net(0)	21.822	0.06	0.044
	4	1.29	net(-)	36.98	0.18	0.035
	5	1.422	net(+)	32.168	0.12	0.045
	6	1.679	net(+)	52.178	0.24	0.032
	7	0.86	net(-)	30.595	0.12	0.028
	8	2.892	net(+)	34.714	0.18	0.083
	9	0.886	net(0)	27.259	0.12	0.033
	10	3.195	net(+)	31.063	0.18	0.103
	11	2.884	net(+)	41.595	0.18	0.069
	12	4.473	net(+)	73.992	0.3	0.06
	13	1.52	net(+)	32.248	0.12	0.047
	14	3.253	net(+)	26.385	0.06	0.123
	15	1.52	net(+)	35.511	0.12	0.043
	16	1.982	net(+)	40.407	0.18	0.049
	17	4.906	net(+)	52.591	0.24	0.093
	18	4.431	net(+)	61.681	0.42	0.072
Tg(myl7:actn3b-EGFP) Trabecular CM 10 dpci ventricle 2	1	4.63	net(+)	58.091	0.3	0.08
	2	0.43	net(+)	27.512	0.12	0.016
	3	1.075	net(+)	46.175	0.24	0.023
	4	1.53	net(+)	18.126	0.06	0.069
	5	0.775	net(0)	16.856	0.06	0.046
	6	1.55	net(+)	22.682	0.06	0.068
	7	2.588	net(+)	56.456	0.24	0.046
	8	1.52	net(-)	78.039	0.42	0.019
	9	2.693	net(+)	26.852	0.18	0.1
	10	4.477	net(+)	82.431	0.48	0.054
	11	2.992	net(-)	45.48	0.18	0.066
	12	0.86	net(0)	25.491	0.06	0.034
	13	1.433	net(+)	52.211	0.18	0.027
	14	1.543	net(+)	41.986	0.18	0.037
	15	0.86	net(0)	46.061	0.24	0.019
	16	0.906	net(0)	37.894	0.18	0.024
	17	1.146	net/-)	30.207	0.06	0.038
	18	0.405	net(0)	45.342	0.12	0.009
	19	1.671	net(+)	42.958	0.18	0.039
	20	0.287	net(0)	62.099	0.24	0.005
	21	0.287	net(0)	66.233	0.36	0.004
	22	3.856	net(-)	40.548	0.24	0.095
	23	1.543	net(+)	45.841	0.18	0.034
	24	1.282	net(0)	35.233	0.24	0.036
	25	2.951	net(+)	36.511	0.18	0.081
	26	4.665	net(+)	64.042	0.24	0.073
	27	7.078	net(-)	139.323	0.42	0.051
	28	2.311	net(-)	77.555	0.36	0.03
	29	3.463	net(+)	27.165	0.12	0.127
	30	1.461	net(+)	30.286	0.06	0.048
Tg(myl7:actn3b-EGFP) Trabecular CM 10 dpci ventricle 3	1	3.087	net(+)	72.66	0.42	0.042
	2	9.063	net(+)	147.982	0.48	0.061
	3	1.923	net(-)	38.962	0.12	0.049
	4	3.737	net(-)	30.899	0.12	0.121
	5	4.073	net(+)	65.157	0.24	0.063
	6	5.078	net(-)	106.356	0.36	0.048
	7	0.405	net(0)	34.725	0.12	0.012
	8	2.579	net(+)	81.205	0.66	0.032
	9	8.355	net(+)	97.224	0.54	0.086
	10	1.433	net(-)	58.65	0.24	0.024
	11	2.866	net(-)	77.669	0.42	0.037
	12	7.323	net(-)	93.348	0.48	0.078
	13	3.737	net(+)	33.993	0.12	0.11
Tg(myl7:actn3b-EGFP) Trabecular CM 10 dpci ventricle 4	1	0.86	net(-)	52.982	0.24	0.016
	2	1.433	net(-)	93.68	0.54	0.015
	3	3.354	net(0)	61.855	0.3	0.054
	4	0.405	net(0)	19.025	0.06	0.021
	5	1.923	net(0)	19.118	0.06	0.101
	6	2.067	net(-)	27.476	0.06	0.075
	7	2.006	net(-)	64.706	0.36	0.031
	8	1.182	net(-)	27.719	0.06	0.043
	9	4.022	net(+)	67.123	0.24	0.06
	10	1.461	net(-)	34.089	0.12	0.043
	11	4.543	net(-)	44.228	0.12	0.035
	12	0.287	net(0)	40.37	0.12	0.007
	13	3.591	net(+)	51.397	0.36	0.07
	14	0.906	net(0)	32.085	0.12	0.028
	15	3.898	net)+)	37.717	0.18	0.103
	16	1.835	net(+)	23.593	0.12	0.078
	17	0.86	net(0)	44.207	0.18	0.019
	18	0.641	net(0)	35.161	0.24	0.018
	19	0.573	net(0)	91.588	0.3	0.006
	20	2.579	net(-)	67.109	0.3	0.038
	21	2.823	net(+)	31.215	0.12	0.09
	22	2.006	net(-)	66.015	0.24	0.03
	23	1.182	net(-)	47.818	0.24	0.025
Tg(myl7:actn3b-EGFP) Trabecular CM 3 dpci ventricle 1	1	0.911	net(0)	64.79	0.48	0.014
	2	0.429	net(0)	20.262	0.06	0.021
	3	0.774	net(0)	33.66	0.12	0.023
	4	0.775	net(0)	36.32	0.18	0.021
	5	1.075	net(0)	79.573	0.3	0.014
	6	2.516	net(-)	75.06	0.42	0.034
	7	1.096	net(0)	22.475	0.06	0.049
	8	0.608	net(0)	27.765	0.06	0.022
	9	3.231	net(-)	61.628	0.24	0.052
	10	1.637	net(-)	67.34	0.24	0.024
	11	0.886	net(0)	22.398	0.12	0.039
	12	2.659	net(-)	72.938	0.3	0.036
	13	1.679	net+	46.119	0.3	0.036
	14	1.733	net(-)	42.834	0.18	0.04
	15	1.253	net(0)	29.004	0.06	0.043
	16	0.961	net(-)	28.675	0.12	0.034
	17	7.321	net(-)	73.427	0.42	0.1
	18	3.54	net(+)	42.32	0.12	0.086
	19	1.772	net(+)	25.726	0.06	0.069
	20	5.626	net(-)	28.06	0.12	0.2
	21	0.961	net(0)	23.469	0.06	0.041
	22	1.253	Net(-)	34.095	0.12	0.037
	23	3.364	net(+)	87	0.42	0.039
	24	2.803	net(-)	51.913	0.24	0.054
	25	2.364	net(+)	34.609	0.12	0.068
	26	0.304	net(0)	47.819	0.18	0.006
Tg(myl7:actn3b-EGFP) Trabecular CM 3 dpci ventricle 2	1	2.149	net(-)	70.999	0.3	0.03
	2	1.253	net(-)	40.068	0.12	0.031
	3	0.86	net(0)	45.187	0.24	0.019
	4	0.0481	net(0)	30.727	0.18	0.016
	5	1.55	net(+)	65.282	0.3	0.024
Tg(myl7:actn3b-EGFP) Trabecular CM 3 dpci ventricle 3	1	1.565	net(-)	25.657	0.12	0.061
	2	0.481	net(0)	18.227	0.06	0.026
	3	1.836	net(+)	21.331	0.06	0.086
	4	1.096	net(+)	32.77	0.18	0.033
	5	2.285	net(+)	17.781	0.06	0.128
	6	1.505	net(+)	18.7	0.06	0.08
	7	1.282	net(0)	29.186	0.06	0.044
	8	1.543	net(-)	23.778	0.12	0.065
	9	1.282	net(+)	37.542	0.18	0.034
	10	0.287	net(0)	42.909	0.12	0.007
	11	1.433	net(+)	36.848	0.12	0.039
	12	1.433	net(-)	40.845	0.18	0.035
	13	1.033	net(+)	34.727	0.12	0.03
	14	1.835	net(-)	35.19	0.12	0.052
	15	0.405	net(0)	81.439	0.42	0.005
	16	2.086	net(-)	34.723	0.12	0.06
	17	0.573	net(0)	38.952	0.12	0.015
	18	0.43	net(0)	21.049	0.06	0.02
	19	0.215	net(0)	26.428	0.12	0.008
	20	0.912	net(0)	23.665	0.06	0.039
Tg(myl7:actn3b-EGFP) Trabecular CM 3 dpci ventricle 4	1	0.405	net(0)	40.841	0.12	0.01
	2	4.906	net(-)	68.769	0.3	0.071
	3	5.167	net(-)	67.571	0.3	0.076
	4	3.047	net(-)	49.927	0.18	0.061
	5	0.906	net(0)	26.396	0.12	0.034
	6	1.621	net(+)	33.427	0.12	0.049
	7	1.461	net(-)	45.546	0.24	0.032
	8	1.835	net(+)	34.993	0.12	0.052
	9	0.906	net(0)	32.643	0.12	0.028
	10	2.086	net(-)	61.515	0.42	0.034
	11	2.432	net(-)	62.457	0.54	0.039
	12	1.033	net(+)	42.682	0.18	0.024
	13	0.287	net(0)	16.265	0.06	0.018
Tg(myl7:actn3b-EGFP) Trabecular CM 3 dpci ventricle 5	1	1.461	net(-)	50.465	0.18	0.029
	2	3.498	net(+)	48.238	0.24	0.073
	3	1.182	net(0)	16.177	0.06	0.073
	4	2.642	net(+)	93.588	0.42	0.028
	5	0.405	net(0)	33.284	0.18	0.012
	6	2.923	net(+)	48.645	0.42	0.039
	7	1.033	net(-)	30.678	0.12	0.034
	8	1.282	net(0)	21.847	0.12	0.059
	9	0.641	net(0)	41.425	0.24	0.015
	10	0.573	net(0)	34.614	0.12	0.017
	11	0.906	net(0)	28.654	0.12	0.032
	12	1.182	net(+)	23.253	0.12	0.051

## Sheet: Figure 3D
Macrophage Quantification at the BZ (Time-course)
Sample	Number of macrophages 50 um distal and 50 um proximal to the wound border (per 100 um of wound border length)
4 dpci ventricle 1	6.83848
4 dpci ventricle 2	7.7534
4 dpci ventricle 3	6.64734
4 dpci ventricle 4	9.69573
4 dpci ventricle 5	8.15836
7 dpci ventricle 1	16.4378
7 dpci ventricle 2	12.0936
7 dpci ventricle 3	13.2986
7 dpci ventricle 4	12.6076
7 dpci ventricle 5	17.3558
10 dpci ventricle 1	18.9782
10 dpci ventricle 2	17.4999
10 dpci ventricle 3	14.704
10 dpci ventricle 4	11.8488
10 dpci ventricle 5	15.6636
10 dpci ventricle 6	17.6362
14 dpci ventricle 1	9.12039
14 dpci ventricle 2	6.76255
14 dpci ventricle 3	6.03369
14 dpci ventricle 4	6.44762

## Sheet: Figure 3F
Pro-/anti-inflammatory macrophage marker quantification
Sample	Marker	Area of heart	Mean intensity (arb. units)
4 dpci ventricle 1	Tnfa	BZ	8.908
4 dpci ventricle 2			8.355
4 dpci ventricle 3			7.499
4 dpci ventricle 4			9.083
4 dpci ventricle 5			4.309
4 dpci ventricle 1		Wound	7.455
4 dpci ventricle 2			3.278
4 dpci ventricle 3			7.581
4 dpci ventricle 4			11.599
4 dpci ventricle 5			10.376
4 dpci ventricle 1		Epicardium	28.883
4 dpci ventricle 2			8.229
4 dpci ventricle 3			22.482
4 dpci ventricle 4			15.985
4 dpci ventricle 5			18.093
4 dpci ventricle 1	Cxcr4b	BZ	4.453
4 dpci ventricle 2			4.043
4 dpci ventricle 3			3.684
4 dpci ventricle 4			5.892
4 dpci ventricle 5			5.182
4 dpci ventricle 1		Wound	4.499
4 dpci ventricle 2			2.631
4 dpci ventricle 3			4.952
4 dpci ventricle 4			5.746
4 dpci ventricle 5			3.742
4 dpci ventricle 1		Epicardium	5.299
4 dpci ventricle 2			8.393
4 dpci ventricle 3			16.491
4 dpci ventricle 4			3.842
4 dpci ventricle 5			2.108
10 dpci ventricle 1	Tnfa	BZ	3.265
10 dpci ventricle 2			2.315
10 dpci ventricle 3			3.131
10 dpci ventricle 4			6.455
10 dpci ventricle 5			6.547
10 dpci ventricle 6			7.7
10 dpci ventricle 7			7.045
10 dpci ventricle 1		Wound	2.613
10 dpci ventricle 2			1.4
10 dpci ventricle 3			1.715
10 dpci ventricle 4			5.023
10 dpci ventricle 5			4.617
10 dpci ventricle 6			7.162
10 dpci ventricle 7			7.32
10 dpci ventricle 1		Epicardium	14.495
10 dpci ventricle 2			9.397
10 dpci ventricle 3			8.172
10 dpci ventricle 4			24.893
10 dpci ventricle 5			16.139
10 dpci ventricle 6			28.72
10 dpci ventricle 7			25.746
10 dpci ventricle 1	Cxcr4b	BZ	11.619
10 dpci ventricle 2			15.329
10 dpci ventricle 3			9.756
10 dpci ventricle 4			15.347
10 dpci ventricle 5			10.791
10 dpci ventricle 6			18.273
10 dpci ventricle 7			9.638
10 dpci ventricle 1		Wound	7.387
10 dpci ventricle 2			10.646
10 dpci ventricle 3			12.178
10 dpci ventricle 4			15.792
10 dpci ventricle 5			8.285
10 dpci ventricle 6			16.617
10 dpci ventricle 7			5.065
10 dpci ventricle 1		Epicardium	28.76
10 dpci ventricle 2			18.219
10 dpci ventricle 3			26.598
10 dpci ventricle 4			47.912
10 dpci ventricle 5			34.155
10 dpci ventricle 6			48.626
10 dpci ventricle 7			26.617

## Sheet: Figure 4B
mpeg1:EGFP+ cell quantification at BZ - irf8 mutants
Sample	# of mpeg1:EGFP+ cells 50 um proximal and distal to CM border (per 100 um of wound border length)
Wild-type 4 dpci ventricle 1	12.8636
Wild-type 4 dpci ventricle 2	10.9789
Wild-type 4 dpci ventricle 3	8.15807
Wild-type 4 dpci ventricle 4	10.3644
irf8 mutant 4 dpci ventricle 1	2.14049
irf8 mutant 4 dpci ventricle 2	2.19215
irf8 mutant 4 dpci ventricle 3	3.05786
irf8 mutant 4 dpci ventricle 4	3.30513
Wild-type 7 dpci ventricle 1	14.4237
Wild-type 7 dpci ventricle 2	9.63254
Wild-type 7 dpci ventricle 3	13.037
Wild-type 7 dpci ventricle 4	12.4299
Wild-type 7 dpci ventricle 5	10.1684
irf8 mutant 7 dpci ventricle 1	0.917986
irf8 mutant 7 dpci ventricle 2	2.24551
irf8 mutant 7 dpci ventricle 3	1.75032
irf8 mutant 7 dpci ventricle 4	1.09115
irf8 mutant 7 dpci ventricle 5	5.2712
Wild-type 10 dpci ventricle 1	19.1968
Wild-type 10 dpci ventricle 2	8.00572
Wild-type 10 dpci ventricle 3	11.2833
Wild-type 10 dpci ventricle 4	12.2653
irf8 mutant 10 dpci ventricle 1	2.72987
irf8 mutant 10 dpci ventricle 2	2.20993
irf8 mutant 10 dpci ventricle 3	0.737581
irf8 mutant 10 dpci ventricle 4	6.02263
irf8 mutant 10 dpci ventricle 5	5.16701

## Sheet: Figure 4C
CM Protrusion irf8 mutants
Sample	Number of CM protrusions per 100 um of wound border	Length of CM protrusions (um)
Wild-type 10 dpci ventricle 1	5.85	20.615	26.729	29.694	20.71	12.194	26.198	10.754	12.065	27.258	23.413	28.842	8.735	20.336	14.097	23.483	23.773	27.925	22.863	21.683	11.342	33.126	19.869	13.348	13.999	37.245	22.959	38.87	25.987	52.51	9.543	26.561	30.535	23.147	9.359	26.73	16.766	48.976	21.789	12.067	16.38	13.25	17.961	23.375	41.285	23.204	24.054	24.364
Wild-type 10 dpci ventricle 2	7.53	15.185	12.145	15.039	23.791	10.269	19.648	22.293	29.421	10.628	27.898	29.2	11.008	46.347	21.391	23.731	17.843	26.909	25.358	27.811	10.586	11.367	29.728	23.869	44.096	15.897	34.262	34.131	38.266	28.746	22.564	22.338	37.973	38.958	21.75	36.538	38.083	19.216	37.887	28.904	31.235	22.658	28.94	16.626	27.701	33.514	16.298	20.126	24.547
Wild-type 10 dpci ventricle 3	5.12	29.895	19.135	32.824	16.428	21.556	21.632	17.429	14.41	15.525	22.427	15.911	24.664	26.755	35.758	32.212	34.304	73.758	9.927	11.125	62.084	33.932	53.833	57.725	27.241	18.181	36.373	43.175	28.921	15.924	29.942	21.022	13.367	8.158	13.536	26.895	80	28.611	43.476	14.235	28.288	12.225	30.633	34.623	37.913	70.994	43.402	12.849	22.598
Wild-type 10 dpci ventricle 4	5.02	35.999	47.67	52.056	48.685	21.32	25.024	35.602	19.443	15.384	28.052	19.883	33.413	20.306	32.351	26.869	21.307	10.845	26.68	25.808	28.4	23.676	20.658	29.31	34.431	43.807	28.328	17.951	29.333	38.48	25.44	34.789	47.964	24.256	34.582	8.833	30.221	26.836	51.045	32.175	25.048	29.972	45.906	36.017	24.377	20.168	29.961	13.142	14.463
Wild-type 10 dpci ventricle 5	3.77	43.39	48.126	19.715	52.863	33.568	15.916	24.823	49.09	22.309	27.819	24.722	22.36	29.437	34.876	23.162	21.931	44.979	57.8	41.175	61.339	34.655	22.824	18.921	12.11	17.254	14.423	24.123	21.223	44.022	36.695	12.797	23.439	27.131	19.228	24.737	34.097	37.545	47.43	79.495	16.065	18.664	32.708	22.985	10.815	12.06	26.508	25.262	20.255
Wild-type 10 dpci ventricle 6	5.47	41.358	30.541	21.971	14.033	21.961	31.977	15.215	26.239	20.59	27.067	40.284	13.395	28.878	51.121	19.856	14.414	22.652	30.007	61.298	24.903	34.589	30.954	20.621	21.633	64.162	30.046	24.854	71.32	49.456	35.804	32.572	18.01	31.696	23.778	27.736	27.834	33.142	17.984	23.408	17.603	33.88	31.826	49.689	22.841	23.988	42.208	31.492	32.803
irf8 mutant 10 dpci ventricle 1	4.1	48.83	17.82	14.681	19.869	11.852	10.175	19.969	12.786	9.36	25.88	31.76	9.754	9.016	17.241	18.395	15.638	13.271	8.099	12.549	10.174	10.754	10.93	7.675	6.871	15.908	15.782	5.5	4.515	7.632	13.979	6.905	9.74	22.33	9.816	33.764	35.88	24.41	17.159	14.469	34.468	22.288	23.622	26.533	15.412	14.729	17.678	13.862	8.769
irf8 mutant 10 dpci ventricle 2	4.89	13.339	11.149	6.963	6.612	8.944	18.065	17.557	19.025	22.218	8.69	10.126	9.425	16.991	53.416	18.171	21.209	51.669	8.89	9.841	13.113	12.47	23.347	18.566	21.073	10.702	10.259	13.051	9.662	7.975	7.112	14.496	13.307	18.318	24.859	12.792	12.865	15.045	16.335	9.857	22.703	17.095	11.796	14.355	24.194	12.015	27.866	18.833	11.334
irf8 mutant 10 dpci ventricle 3	5.08	26.468	14.35	35.897	18.061	46.658	35.058	8.785	10.061	13.394	10.835	9.545	13.693	29.847	25.421	14.167	22.572	19.494	16.402	16.331	10.879	12.127	24.312	26.436	21	13.585	23.849	17.956	25.206	27.351	64.303	50.936	43.705	22.092	13.915	12.843	16.417	21.273
irf8 mutant 10 dpci ventricle 4	5.26	15.376	21.286	12.599	24.914	24.91	12.039	29.179	17.507	19.748	37.424	16.952	18.031	5.61	10.466	15.693	18.268	19.045	11.163	12.064	9.476	11.481	17.207	27.303	24.035	18.917	10.928	8.38	21.717	27.516	21.946	52.562	14.415	10.564	14.065	14.638	12.68	11.616	32.811	9.256	23.97	59.88	30.137	25.171	31.028	16.603	22.765	14.088	21.588
irf8 mutant 10 dpci ventricle 5	5.45	25.716	25.318	18.333	27.455	20.262	17.519	10.733	15.38	16.323	15.956	27.078	26.168	15.529	14.76	18.728	16.986	16.693	30.447	6.488	19.572	16.861	19.587	20.91	8.675	17.401	9.983	17.003	40.598	17.508	20.436	42.784	23.75
[truncated: 63 more columns]

## Sheet: Figure 4F
CM Protrusion - clodronate liposome-mediated macrophage depletion
Sample	Number of CM protrusions per 100 um of wound border	Length of CM protrusions (um)
PBS 10 dpci ventricle 1	7.89175	10.7	5.8	9.5	7.9	10.2	14.1	13.6	19.9	16.3	7.7	4.7	6.5	7.7	7.1	10.7	10.8	12.6	9.4	11.4	4.7	14.8	21.4	8.2	7.9	4.2	23.8	16.6	21.1	11.2	5.7	5.6	6.5	16.1	24	18.6	9.1	21.5	24	19.5	10.9	15.2	14.7	10.5	10.6	6.7	8.3	15.5	13.1
PBS 10 dpci ventricle 2	6.00064	22.3	27.1	23.8	14.5	8.6	10.2	14.9	14.2	9.7	11.6	18.4	9.5	6.4	14.5	18.5	8.2	6.6	25	10.9	21.3	10	19.7	15.3	7.8	9.8	9	12.9	6.5	6.4	24.1	9.4	9.1	12.2	17.2	29.5	22.7	13	5.5	11.1	17.5	7.8	30.4	6.7	8.3	22.3	9.7	8.2	19.2
PBS 10 dpci ventricle 3	5.08089	15	15.9	7.4	5.9	29	11.7	15.3	13.7	17	9.6	6.1	9.1	9.5	6.4	7.1	14	22.1	4	12.9	12.5	13.7	9.8	7.4	13.4	10.8	9.5	4.9	17.8	7.9	8.6	7.3	11.3	20.9	7.7	18.5	9	12	14.9	10.9	11.9	11.1	19.9	9.3	9.1	12.5	5.1	8.8	7.4
PBS 10 dpci ventricle 4	4.64861	33.6	35.1	11.5	9.4	8.1	9.4	15.3	20	11.1	23.5	14.5	9.3	10.2	9.7	25.1	27.8	25.1	22.8	6.9	6.4	7.6	13.4	16.7	16.8	15.3	29.4	24.1	16	7.8	16.9	13.5	6.2	9.2	10.7	19.6	8.7	8.6	7.9	8.5	78.4	10.7	18.3	5.9	12.2	3.2	7.2	12.5	7
CL 10 dpci ventricle 1	6.58843	16.6	4.7	9.6	7.2	5.5	12	9.8	11.4	2.9	10.1	4.8	9.6	4	14.4	7.8	13.2	3	5.8	35.4	37.3	35.5	8.8	9.6	6.1	7	16.5	13.7	13.3	11.2	26.8	16.6	15.3	9.6	8.5	18.5	9.8	16	4.8	10	9.7	3.8	10.1	6	10.4	19.1	6.6	8.7	9.7
CL 10 dpci ventricle 2	4.97518	13.2	9.7	9.5	9.4	8.2	7.8	10.7	8.5	9.5	9.7	16.6	12.7	3.5	4.4	10.8	21.6	8.8	7.8	4.4	6.1	7.3	4.8	9.4	9.1	7.4	3.6	13.4	11	6.5	6.2	4.3	7.8	6.7	19.2	21	10.5	33	10.8	10.1	4.7	13.5	21.8	18.4	32.1	13.7	33.1	29.8	7.3
CL 10 dpci ventricle 3	8.31207	41	11.4	9.7	24.7	33.4	13.6	9.1	6.9	5.5	5.7	9.8	10.3	15.3	17.8	9.4	14.5	7.2	6.4	11.9	11.5	11.1	7	5.5	13	5.3	15.5	15.1	10.9	13.2	8.4	8	5.1	4.8	8.9	4.9	7.4	6.9	6.6	15.2	12.4	16.6	14.2	6.6	10.7	22.8	15.4	17.5	11.4
CL 10 dpci ventricle 4	6.54953	6.3	4.9	22.8	8.4	12.8	7.7	8.8	9.3	13.6	11.4	11.5	16.5	12.8	7.8	13.3	13.8	9.3	6	7.6	6.4	16.5	14.9	8.9	13.7	9.9	6.6	8.1	4.3	15.2	35.8	7.9	7.2	15	17.7	4.4	7.9	9.1	8.3	14.1	12.2	9.4	12.4	8.6	8.1	13.8	35.1	22.1	21.4
CL 10 dpci ventricle 5	7.96471	17.1	13.3	17.7	18.5	13	6.7	10.1	9.5	9.4	7.6	9.5	17.2	10.7	12	8.1	16.5	8.7	22.6	8	5.5	21.4	10	17	7.1	25.3	8.3	23.2	12	7.8	13.5	16.1	15.9	6.8	17.5	10.3	11.7	13.2	13.2	11.7	18.4	14.6	4	15.7	6.9	14.4	11.1	18.4	16.1
[truncated: 145 more columns]

## Sheet: Figure 5B
CHP intensity in irf8 mutants
Sample	CHP mean intensity (arb. units)
Wild-type 7 dpci ventricle 1	43.837
Wild-type 7 dpci ventricle 2	8.635
Wild-type 7 dpci ventricle 3	56.527
Wild-type 7 dpci ventricle 4	60.901
Wild-type 7 dpci ventricle 5	16.425
Wild-type 7 dpci ventricle 6	29.458
irf8 mutant 7 dpci ventricle 1	7.075
irf8 mutant 7 dpci ventricle 2	5.532
irf8 mutant 7 dpci ventricle 3	7.02
irf8 mutant 7 dpci ventricle 4	8.234
irf8 mutant 7 dpci ventricle 5	7.037
irf8 mutant 7 dpci ventricle 6	3.423

## Sheet: Figure 5F
mpeg1:EGFP+ cell quantification at the BZ in resident macrophage-depleted ventricles
Sample	# of mpeg1:EGFP+ cells 50 um proximal and distal to CM border (per 100 um of wound border length)
PBS liposome injected 7 dpci ventricle 1	16.7038
PBS liposome injected 7 dpci ventricle 2	14.2067
PBS liposome injected 7 dpci ventricle 3	13.5209
PBS liposome injected 7 dpci ventricle 4	23.7847
CL liposome injected 7 dpci ventricle 1	9.59391
CL liposome injected 7 dpci ventricle 2	16.2491
CL liposome injected 7 dpci ventricle 3	3.13682
CL liposome injected 7 dpci ventricle 4	5.20193
CL liposome injected 7 dpci ventricle 5	9.16956

[truncated: 29 more sheets: Figure 5H, Figure 5J, Figure 6E, Figure 7E uncropped blot, Figure 7F, Figure 7G and Figure S9C, Figure 7H, Figure 7I, Figure 8B, Figure 8D, Figure 8E and Figure S10C, Figure 9B, Figure 9D, Figure 9F, Figure 9H and Fig S11B, Figure 9I, Supp Figure 3B, Supp Figure 3E, Supp Figure 4B, Supp Figure 4C …]
